# Supplementary material for: A multi-dimensional CNN-Bi-GRU for IoT-based brain–computer interface in early epileptic seizure detection
Source: Biol Methods Protoc. 2026 Feb 17;11(1):bpag010. doi: 10.1093/biomethods/bpag010 (PMC13049591; doi:10.1093/biomethods/bpag010)
Supplement: bpag010_Supplementary_Data [file bpag010_supplementary_data.zip]

Archive with 2 entries (2 files):
- supplementary_cleaned_final_2_15.docx
- Supplement_Data.zip
